# Supplementary material for: Impact of Sulfurization Temperature on the Formation and Properties of Chalcogenide Perovskites
Source: Molecules. 2025 Mar 7;30(6):1198. doi: 10.3390/molecules30061198 (PMC11944344; doi:10.3390/molecules30061198)
Supplement: Supplementary file 1 [file molecules-30-01198-s001.zip]

Archive with 1 entries (1 files):
- molecules-3519238-supplementary.pdf
